# Supplementary material for: Immune characteristics and clinical significance of peripheral blood lymphocytes in breast cancer
Source: BMC Cancer. 2024 Jan 9;24:50. doi: 10.1186/s12885-024-11815-8 (PMC10775541; doi:10.1186/s12885-024-11815-8)
Supplement: Supplementary file 2 — Supplementary Material 2 [file 12885_2024_11815_MOESM2_ESM.xls]

## Sheet: Flow Cytometry Antibodies
supplementary Table 1：Flow Cytometry Antibodies
Antibody	Fluorophore	Vender	Full name for antibody	Cat#	Clone
CD45	PerCP	BioLegend	PerCP anti-human CD45 Antibody	304026	HI30
CD3	FITC	BioLegend	FITC anti-human CD3 Antibody	300306	HIT3a
CD8	PE	BioLegend	PE anti-human CD8 Antibody	344706	SK1
CD4	APC	BioLegend	APC anti-human CD4 Antibody	317416	OKT4
CD25	PE	BioLegend	PE anti-human CD25 Antibody	302606	BC96
PD-1	PE	BioLegend	PE anti-human CD279 (PD-1) Antibody	329906	EH12.2H7
PD-L1	APC	BioLegend	APC anti-human CD274 (B7-H1, PD-L1) Antibody	329708	29E.2A3
TIM-3	PE	BioLegend	PE anti-human CD366 (Tim-3) Antibody	345006	F38-2E2
Lag-3	APC	BioLegend	APC anti-human CD223 (LAG-3) Antibody	369212	7H2C65
CTLA-4	APC	BioLegend	APC anti-human CD152 (CTLA-4) Antibody	369612	BNI3
CD19	PE	BioLegend	PE anti-human CD19 Antibody	302208	HIB19
CD32	APC	BioLegend	APC anti-human CD32 Antibody	303208	FUN-2
CD56	APC	BioLegend	APC anti-human CD56 (NCAM) Antibody	362504	5.1H11
All information about antibodies used in this study is reported in supplementary Table 1. Detailed information on antibodies used for flow cytometry
